# Supplementary material for: Exploring Ligand Binding Domain Dynamics in the NRs Superfamily
Source: Int J Mol Sci. 2022 Aug 5;23(15):8732. doi: 10.3390/ijms23158732 (PMC9369052; doi:10.3390/ijms23158732)
Supplement: Supplementary file 1 [file ijms-23-08732-s001.zip]

Archive with 2 entries (2 files):
- PDB-IDs.xlsx
- Supporting Information-revised2-final.pdf
